# Supplementary material for: The Effect of Starting Blood Glucose Levels on Serum Electrolyte Concentrations during and after Exercise in Type 1 Diabetes
Source: Int J Environ Res Public Health. 2023 Jan 24;20(3):2109. doi: 10.3390/ijerph20032109 (PMC9915529; doi:10.3390/ijerph20032109)
Supplement: Supplementary file 1 [file ijerph-20-02109-s001.zip]

Archive with 1 entries (1 files):
- ijerph-2182241-supplementary.pdf
